# Supplementary material for: Knowledge, Attitudes, and Practices (KAP) Regarding Diabetes-Related Hearing Loss Among Providers and Patients: A Scoping Review
Source: Healthcare (Basel). 2025 Nov 24;13(23):3025. doi: 10.3390/healthcare13233025 (PMC12692358; doi:10.3390/healthcare13233025)
Supplement: Supplementary file 1 [file healthcare-13-03025-s001.zip]

Archive with 2 entries (2 files):
- healthcare-3926682-supplementary.pdf
- PRISMA-ScR-Fillable-Checklist_Nisar.pdf
